# Supplementary material for: Fast and Easy Nanopore Sequencing Workflow for Rapid Genetic Testing of Familial Hypercholesterolemia
Source: Front Genet. 2022 Feb 9;13:836231. doi: 10.3389/fgene.2022.836231 (PMC8864071; doi:10.3389/fgene.2022.836231)
Supplement: Supplementary file 2 [file DataSheet1.ZIP]

Archive with 4 entries (4 files):
- Calculation for pooling and barcoding.xlsx
- Guideline.docx
- install.R
- vcf generation from Biomart data.R
