# Supplementary material for: Fast and Easy Nanopore Sequencing Workflow for Rapid Genetic Testing of Familial Hypercholesterolemia
Source: Front Genet. 2022 Feb 9;13:836231. doi: 10.3389/fgene.2022.836231 (PMC8864071; doi:10.3389/fgene.2022.836231)
Supplement: Supplementary file 2 [file DataSheet1.ZIP › Calculation for pooling and barcoding.xlsx]

## Sheet: Tabelle1
	Pipetting Scheme Calculator							This pipetting scheme is used for equimolar pooling
	INPUT DATA
	Target amount of substance			100	fmol			These values are constant!
	Average molecular weight of a bp			660	g/mol
		Frag1	Frag2	Frag3	Frag4	Frag5		These values need to be adapted to your specific setup!
	Length [bp]	1909	7414	6480	3393	3441
	DNA CONCENTRATIONS
			Frag1	Frag2	Frag3	Frag4	Frag5		Enter your DNA concentration measured
	Concen-tration [ng/µl]	Patient 1	201	64	199	195	206
		Patient 2	226	94	185	200	171
		Patient 3	177	66	165	207	181
		Patient 4	209	102	195	181	140
		Patient 5	206	108	187	162	209
		Patient 6	216	120	182	162	212
	PIPETTING SCHEME
			Frag1	Frag2	Frag3	Frag4	Frag5	H2O up to 25 µl		Pool the fragments for each patient sample according to this pipetting scheme!
	Volumes needed for Pooling [µl]	Patient 1	0.626836	7.64569	2.14915	1.1484	1.10246	12.3275
		Patient 2	0.557496	5.20557	2.31178	1.11969	1.32811	14.4774
		Patient 3	0.711831	7.414	2.592	1.08183	1.25473	11.9456
		Patient 4	0.602842	4.79729	2.19323	1.23723	1.62219	14.5472
		Patient 5	0.611621	4.53078	2.28706	1.38233	1.08663	15.1016
		Patient 6	0.583306	4.0777	2.34989	1.38233	1.07125	15.5355
