# Supplementary material for: Fast and Easy Nanopore Sequencing Workflow for Rapid Genetic Testing of Familial Hypercholesterolemia
Source: Front Genet. 2022 Feb 9;13:836231. doi: 10.3389/fgene.2022.836231 (PMC8864071; doi:10.3389/fgene.2022.836231)
Supplement: Supplementary file 2 [file DataSheet1.ZIP › install.R]

install.packages("dplR")
install.packages("tidyr")
