# Supplementary material for: Fast and Easy Nanopore Sequencing Workflow for Rapid Genetic Testing of Familial Hypercholesterolemia
Source: Front Genet. 2022 Feb 9;13:836231. doi: 10.3389/fgene.2022.836231 (PMC8864071; doi:10.3389/fgene.2022.836231)
Supplement: Supplementary file 2 [file DataSheet1.ZIP › vcf generation from Biomart data.R]

#Enter chromosome start position

chrom.start <- 110908844

#Loading additional packages

library(dplyr)
library(tidyr)

#Coping Biomart_Data for variant consequence filtering

Variants <- Biomart_Data

#Removing duplicates in Variant.name

Biomart_Data <- Biomart_Data %>% distinct(Variant.name, .keep_all= TRUE)

#Splitting Variant.alleles

Biomart_Data <- Biomart_Data %>%
                    separate(col = "Variant.alleles",
                   c("REF", "ALT1", "ALT2", "ALT3"), fill = "right")

#Removing NA values and concatenating all ALT columns

Biomart_Data <- Biomart_Data %>% replace_na(list(ALT1 = "", ALT2 = "", ALT3 = ""))

Biomart_Data$ALT <- gsub('(,)+',',',with(Biomart_Data, paste(ALT1, ALT2, ALT3, sep=","))) #Concatenating and removing empty entries

Biomart_Data$ALT <- gsub(",$", "", Biomart_Data$ALT) #removing terminal ","

#Calculating variant position

Biomart_Data$Chromosome.scaffold.position.start..bp. <- Biomart_Data$Chromosome.scaffold.position.start..bp.-chrom.start

#Replacing any NA values in the later INFO columns

Biomart_Data <- Biomart_Data %>% replace_na(list(Clinical.significance = "", Global.minor.allele.frequency..all.individuals. = "",
                                 SIFT.prediction = "", SIFT.score = "", PolyPhen.prediction ="", PolyPhen.score =""))

#Grouping by Variant ID and removing duplicates per group

Variants.by.ID <- Variants %>% group_by(Variant.name) %>%
  distinct(Variant.consequence, .keep_all= TRUE)

#Concatenating Variant consequences by Variant ID

Variants.by.ID <- Variants.by.ID %>% group_by(Variant.name) %>%
  summarise(all.sequences = paste(Variant.consequence, collapse = "/"))

#Replacing entries in Variant.consequences with filtered entries

Biomart_Data$Variant.consequence <- Variants.by.ID$all.sequences

#Adding "ID=" in front of the later INFO columns 

Biomart_Data$Clinical.significance <- paste("CLINSIG", Biomart_Data$Clinical.significance, sep = "=")

Biomart_Data$Global.minor.allele.frequency..all.individuals. <- paste("MAF", Biomart_Data$Global.minor.allele.frequency..all.individuals., sep = "=")

Biomart_Data$Variant.consequence <- paste("VAR_CSQ", Biomart_Data$Variant.consequence, sep = "=")

Biomart_Data$SIFT.prediction <- paste("SIFT_pred", Biomart_Data$SIFT.prediction, sep = "=")

Biomart_Data$SIFT.score <- paste("SIFT_sco", Biomart_Data$SIFT.score, sep = "=")

Biomart_Data$PolyPhen.prediction <- paste("PP_pred", Biomart_Data$PolyPhen.prediction, sep = "=")

Biomart_Data$PolyPhen.score <- paste("PP_sco", Biomart_Data$PolyPhen.score, sep = "=")

#Creating new dataframe containing only the necessary columns

#Creating the first 3 columns #CHROM, POS and ID

vcf.final <- data.frame(Biomart_Data$Chromosome.scaffold.name, Biomart_Data$Chromosome.scaffold.position.start..bp., Biomart_Data$Variant.name)

colnames(vcf.final) <- c("#CHROM", "POS", "ID")

#Creating columns R�F and ALT

vcf.final$REF <- Biomart_Data$REF

vcf.final$ALT <- Biomart_Data$ALT

#Creating columns QUAL and FILTER

vcf.final$QUAL <- c("")

vcf.final$FILTER <- c("")

#Creating column INFO

vcf.final$INFO <- paste(Biomart_Data$Clinical.significance, Biomart_Data$Global.minor.allele.frequency..all.individuals., 
                        Biomart_Data$Variant.consequence, Biomart_Data$SIFT.prediction, 
                        Biomart_Data$SIFT.score, Biomart_Data$PolyPhen.prediction, Biomart_Data$PolyPhen.score,
                        sep = ";")

#Creating column FORMAT

vcf.final$FORMAT <- c("")

#Writing table in .vcf file

cat(
"##fileformat=VCFv4.2
##fileDate=20211022
##source=GeneiousPrimeV2021.2.2
##INFO=<ID=CLINSIG,Number=.,Type=String,Description=Clinical Significance>
##INFO=<ID=MAF,Number=.,Type=String,Description=Global Minor Allel Frequency>
##INFO=<ID=VAR_CSQ,Number=.,Type=String,Description=Variant Consequence>
##INFO=<ID=SIFT_PRED,Number=.,Type=String,Description=SIFT Prediction>
##INFO=<ID=SIFT_SCO,Number=.,Type=String,Description=SIFT Score>
##INFO=<ID=PP_PRED,Number=.,Type=String,Description=PolyPhen Prediction>
##INFO=<ID=PP_SCO,Number=.,Type=String,Description=PolyPhen Score>\n",
file="vcf_final.vcf")       #Adding header

write.table(vcf.final, file="vcf_final.vcf", sep = "\t", quote = F, row.names = F, append=TRUE)
